# Supplementary material for: Skills-approximate occupations: using networks to guide jobs retraining
Source: Appl Netw Sci. 2022 Jun 28;7(1):43. doi: 10.1007/s41109-022-00487-7 (PMC9244569; doi:10.1007/s41109-022-00487-7)
Supplement: Supplementary file 2 — Additional file 2: This file provides the full mapping from O*NET to BLS data. [file 41109_2022_487_MOESM2_ESM.xlsx]

## Sheet: Sheet1
ONET_SOC_Code	BLS_SOC
11-1011.00	11-1011
11-1011.03	11-1011
11-1021.00	11-1021
11-1031.00	11-1031
11-2011.00	11-2011
11-2011.01	11-2011
11-2021.00	11-2021
11-2022.00	11-2022
11-2031.00	11-2031
11-3011.00	11-3011
11-3021.00	11-3021
11-3031.00	11-3031
11-3031.01	11-3031
11-3031.02	11-3031
11-3051.00	11-3051
11-3051.01	11-3051
11-3051.02	11-3051
11-3051.03	11-3051
11-3051.04	11-3051
11-3051.05	11-3051
11-3051.06	11-3051
11-3061.00	11-3061
11-3071.00	11-3071
11-3071.01	11-3071
11-3071.02	11-3071
11-3071.03	11-3071
11-3111.00	11-3111
11-3121.00	11-3121
11-3131.00	11-3131
11-9013.00	11-9013
11-9013.01	11-9013
11-9013.02	11-9013
11-9013.03	11-9013
11-9021.00	11-9021
11-9031.00	11-9031
11-9032.00	11-9032
11-9033.00	11-9033
11-9039.00	11-9039
11-9039.01	11-9039
11-9039.02	11-9039
11-9041.00	11-9041
11-9041.01	11-9041
11-9051.00	11-9051
11-9061.00	11-9061
11-9071.00	11-9071
11-9081.00	11-9081
11-9111.00	11-9111
11-9121.00	11-9121
11-9121.01	11-9121
11-9121.02	11-9121
11-9131.00	11-9131
11-9141.00	11-9141
11-9151.00	11-9151
11-9161.00	11-9161
11-9199.00	11-9199
11-9199.01	11-9199
11-9199.02	11-9199
11-9199.03	11-9199
11-9199.04	11-9199
11-9199.07	11-9199
11-9199.08	11-9199
11-9199.09	11-9199
11-9199.10	11-9199
11-9199.11	11-9199
13-1011.00	13-1011
13-1021.00	13-1020
13-1022.00	13-1020
13-1023.00	13-1020
13-1031.00	13-1031
13-1031.01	13-1031
13-1031.02	13-1031
13-1032.00	13-1032
13-1041.00	13-1041
13-1041.01	13-1041
13-1041.02	13-1041
13-1041.03	13-1041
13-1041.04	13-1041
13-1041.06	13-1041
13-1041.07	13-1041
13-1051.00	13-1051
13-1071.00	13-1071
13-1074.00	13-1074
13-1075.00	13-1075
13-1081.00	13-1081
13-1081.01	13-1081
13-1081.02	13-1081
13-1111.00	13-1111
13-1121.00	13-1121
13-1131.00	13-1131
13-1141.00	13-1141
13-1151.00	13-1151
13-1161.00	13-1161
13-1199.00	13-1199
13-1199.01	13-1199
13-1199.02	13-1199
13-1199.03	13-1199
13-1199.04	13-1199
13-1199.05	13-1199
13-1199.06	13-1199
13-2011.00	13-2011
13-2011.01	13-2011
13-2011.02	13-2011
13-2021.00	13-2021
13-2021.01	13-2021
13-2021.02	13-2021
13-2031.00	13-2031
13-2041.00	13-2041
13-2051.00	13-2051
13-2052.00	13-2052
13-2053.00	13-2053
13-2061.00	13-2061
13-2071.00	13-2071
13-2071.01	13-2071
13-2072.00	13-2072
13-2081.00	13-2081
13-2082.00	13-2082
13-2099.00	13-2099
13-2099.01	13-2099
13-2099.02	13-2099
13-2099.03	13-2099
13-2099.04	13-2099
15-1111.00	15-1111
15-1121.00	15-1121
15-1121.01	15-1121
15-1122.00	15-1122
15-1131.00	15-1131
15-1132.00	15-1132
15-1133.00	15-1133
15-1134.00	15-1134
15-1141.00	15-1141
15-1142.00	15-1142
15-1143.00	15-1143
15-1143.01	15-1143
15-1151.00	15-1151
15-1152.00	15-1152
15-1199.00	15-1199
15-1199.01	15-1199
15-1199.02	15-1199
15-1199.03	15-1199
15-1199.04	15-1199
15-1199.05	15-1199
15-1199.06	15-1199
15-1199.07	15-1199
15-1199.08	15-1199
15-1199.09	15-1199
15-1199.10	15-1199
15-1199.11	15-1199
15-1199.12	15-1199
15-2011.00	15-2011
15-2021.00	15-2021
15-2031.00	15-2031
15-2041.00	15-2041
15-2041.01	15-2041
15-2041.02	15-2041
15-2091.00	15-2090
15-2099.00	15-2090
17-1011.00	17-1011
17-1012.00	17-1012
17-1021.00	17-1021
17-1022.00	17-1022
17-1022.01	17-1022
17-2011.00	17-2011
17-2021.00	17-2021
17-2031.00	17-2031
17-2041.00	17-2041
17-2051.00	17-2051
17-2051.01	17-2051
17-2061.00	17-2061
17-2071.00	17-2071
17-2072.00	17-2072
17-2072.01	17-2072
17-2081.00	17-2081
17-2081.01	17-2081
17-2111.00	17-2111
17-2111.01	17-2111
17-2111.02	17-2111
17-2111.03	17-2111
17-2112.00	17-2112
17-2112.01	17-2112
17-2121.00	17-2121
17-2121.01	17-2121
17-2121.02	17-2121
17-2131.00	17-2131
17-2141.00	17-2141
17-2141.01	17-2141
17-2141.02	17-2141
17-2151.00	17-2151
17-2161.00	17-2161
17-2171.00	17-2171
17-2199.00	17-2199
17-2199.01	17-2199
17-2199.02	17-2199
17-2199.03	17-2199
17-2199.04	17-2199
17-2199.05	17-2199
17-2199.06	17-2199
17-2199.07	17-2199
17-2199.08	17-2199
17-2199.09	17-2199
17-2199.10	17-2199
17-2199.11	17-2199
17-3011.00	17-3011
17-3011.01	17-3011
17-3011.02	17-3011
17-3012.00	17-3012
17-3012.01	17-3012
17-3012.02	17-3012
17-3013.00	17-3013
17-3019.00	17-3019
17-3021.00	17-3021
17-3022.00	17-3022
17-3023.00	17-3023
17-3023.01	17-3023
17-3023.03	17-3023
17-3024.00	17-3024
17-3024.01	17-3024
17-3025.00	17-3025
17-3026.00	17-3026
17-3027.00	17-3027
17-3027.01	17-3027
17-3029.00	17-3029
17-3029.01	17-3029
17-3029.02	17-3029
17-3029.03	17-3029
17-3029.04	17-3029
17-3029.05	17-3029
17-3029.06	17-3029
17-3029.07	17-3029
17-3029.08	17-3029
17-3029.09	17-3029
17-3029.10	17-3029
17-3029.11	17-3029
17-3029.12	17-3029
17-3031.00	17-3031
17-3031.01	17-3031
17-3031.02	17-3031
19-1011.00	19-1011
19-1012.00	19-1012
19-1013.00	19-1013
19-1020.01	19-1020
19-1021.00	19-1021
19-1022.00	19-1022
19-1023.00	19-1023
19-1029.00	19-1029
19-1029.01	19-1029
19-1029.02	19-1029
19-1029.03	19-1029
19-1031.00	19-1031
19-1031.01	19-1031
19-1031.02	19-1031
19-1031.03	19-1031
19-1032.00	19-1032
19-1041.00	19-1041
19-1042.00	19-1042
19-1099.00	19-1099
19-2011.00	19-2011
19-2012.00	19-2012
19-2021.00	19-2021
19-2031.00	19-2031
19-2032.00	19-2032
19-2041.00	19-2041
19-2041.01	19-2041
19-2041.02	19-2041
19-2041.03	19-2041
19-2042.00	19-2042
19-2043.00	19-2043
19-2099.00	19-2099
19-2099.01	19-2099
19-3011.00	19-3011
19-3011.01	19-3011
19-3022.00	19-3022
19-3031.00	19-3031
19-3031.01	19-3031
19-3031.02	19-3031
19-3031.03	19-3031
19-3032.00	19-3032
19-3039.00	19-3039
19-3039.01	19-3039
19-3041.00	19-3041
19-3051.00	19-3051
19-3091.00	19-3091
19-3091.01	19-3091
19-3091.02	19-3091
19-3092.00	19-3092
19-3093.00	19-3093
19-3094.00	19-3094
19-3099.00	19-3099
19-3099.01	19-3099
19-4011.00	19-4011
19-4011.01	19-4011
19-4011.02	19-4011
19-4021.00	19-4021
19-4031.00	19-4031
19-4041.00	19-4041
19-4041.01	19-4041
19-4041.02	19-4041
19-4051.00	19-4051
19-4051.01	19-4051
19-4051.02	19-4051
19-4061.00	19-4061
19-4061.01	19-4061
19-4091.00	19-4091
19-4092.00	19-4092
19-4093.00	19-4093
19-4099.00	19-4099
19-4099.01	19-4099
19-4099.02	19-4099
19-4099.03	19-4099
21-1011.00	21-1018
21-1012.00	21-1012
21-1013.00	21-1013
21-1014.00	21-1018
21-1015.00	21-1015
21-1019.00	21-1019
21-1021.00	21-1021
21-1022.00	21-1022
21-1023.00	21-1023
21-1029.00	21-1029
21-1091.00	21-1091
21-1092.00	21-1092
21-1093.00	21-1093
21-1094.00	21-1094
21-1099.00	21-1099
21-2011.00	21-2011
21-2021.00	21-2021
21-2099.00	21-2099
23-1011.00	23-1011
23-1012.00	23-1012
23-1021.00	23-1021
23-1022.00	23-1022
23-1023.00	23-1023
23-2011.00	23-2011
23-2091.00	23-2091
23-2093.00	23-2093
23-2099.00	23-2099
25-1011.00	25-1011
25-1021.00	25-1021
25-1022.00	25-1022
25-1031.00	25-1031
25-1032.00	25-1032
25-1041.00	25-1041
25-1042.00	25-1042
25-1043.00	25-1043
25-1051.00	25-1051
25-1052.00	25-1052
25-1053.00	25-1053
25-1054.00	25-1054
25-1061.00	25-1061
25-1062.00	25-1062
25-1063.00	25-1063
25-1064.00	25-1064
25-1065.00	25-1065
25-1066.00	25-1066
25-1067.00	25-1067
25-1069.00	25-1069
25-1071.00	25-1071
25-1072.00	25-1072
25-1081.00	25-1081
25-1082.00	25-1082
25-1111.00	25-1111
25-1112.00	25-1112
25-1113.00	25-1113
25-1121.00	25-1121
25-1122.00	25-1122
25-1123.00	25-1123
25-1124.00	25-1124
25-1125.00	25-1125
25-1126.00	25-1126
25-1191.00	25-1191
25-1192.00	25-1192
25-1193.00	25-1193
25-1194.00	25-1194
25-1199.00	25-1199
25-2011.00	25-2011
25-2012.00	25-2012
25-2021.00	25-2021
25-2022.00	25-2022
25-2023.00	25-2023
25-2031.00	25-2031
25-2032.00	25-2032
25-2051.00	25-2051
25-2052.00	25-2052
25-2053.00	25-2053
25-2054.00	25-2054
25-2059.00	25-2059
25-2059.01	25-2059
25-3011.00	25-3011
25-3021.00	25-3021
25-3099.00	25-3099
25-3099.02	25-3099
25-4011.00	25-4011
25-4012.00	25-4012
25-4013.00	25-4013
25-4021.00	25-4021
25-4031.00	25-4031
25-9011.00	25-9011
25-9021.00	25-9021
25-9031.00	25-9031
25-9031.01	25-9031
25-9041.00	25-9041
25-9099.00	25-9099
27-1011.00	27-1011
27-1012.00	27-1012
27-1013.00	27-1013
27-1014.00	27-1014
27-1019.00	27-1019
27-1021.00	27-1021
27-1022.00	27-1022
27-1023.00	27-1023
27-1024.00	27-1024
27-1025.00	27-1025
27-1026.00	27-1026
27-1027.00	27-1027
27-1029.00	27-1029
27-2011.00	27-2011
27-2012.00	27-2012
27-2012.01	27-2012
27-2012.02	27-2012
27-2012.03	27-2012
27-2012.04	27-2012
27-2012.05	27-2012
27-2021.00	27-2021
27-2022.00	27-2022
27-2023.00	27-2023
27-2031.00	27-2031
27-2032.00	27-2032
27-2041.00	27-2041
27-2041.01	27-2041
27-2041.04	27-2041
27-2042.00	27-2042
27-2042.01	27-2042
27-2042.02	27-2042
27-2099.00	27-2099
27-3011.00	27-3011
27-3012.00	27-3012
27-3021.00	27-3021
27-3022.00	27-3022
27-3031.00	27-3031
27-3041.00	27-3041
27-3042.00	27-3042
27-3043.00	27-3043
27-3043.04	27-3043
27-3043.05	27-3043
27-3091.00	27-3091
27-3099.00	27-3099
27-4011.00	27-4011
27-4012.00	27-4012
27-4013.00	27-4013
27-4014.00	27-4014
27-4021.00	27-4021
27-4031.00	27-4031
27-4032.00	27-4032
27-4099.00	27-4099
29-1011.00	29-1011
29-1021.00	29-1021
29-1022.00	29-1022
29-1023.00	29-1023
29-1024.00	29-1024
29-1029.00	29-1029
29-1031.00	29-1031
29-1041.00	29-1041
29-1051.00	29-1051
29-1061.00	29-1061
29-1062.00	29-1062
29-1063.00	29-1063
29-1064.00	29-1064
29-1065.00	29-1065
29-1066.00	29-1066
29-1067.00	29-1067
29-1069.00	29-1069
29-1069.01	29-1069
29-1069.02	29-1069
29-1069.03	29-1069
29-1069.04	29-1069
29-1069.05	29-1069
29-1069.06	29-1069
29-1069.07	29-1069
29-1069.08	29-1069
29-1069.09	29-1069
29-1069.10	29-1069
29-1069.11	29-1069
29-1069.12	29-1069
29-1071.00	29-1071
29-1071.01	29-1071
29-1081.00	29-1081
29-1122.00	29-1122
29-1122.01	29-1122
29-1123.00	29-1123
29-1124.00	29-1124
29-1125.00	29-1125
29-1125.01	29-1125
29-1125.02	29-1125
29-1126.00	29-1126
29-1127.00	29-1127
29-1128.00	29-1128
29-1129.00	29-1129
29-1131.00	29-1131
29-1141.00	29-1141
29-1141.01	29-1141
29-1141.02	29-1141
29-1141.03	29-1141
29-1141.04	29-1141
29-1151.00	29-1151
29-1161.00	29-1161
29-1171.00	29-1171
29-1181.00	29-1181
29-1199.00	29-1199
29-1199.01	29-1199
29-1199.04	29-1199
29-1199.05	29-1199
29-2011.00	29-2010
29-2011.01	29-2010
29-2011.02	29-2010
29-2011.03	29-2010
29-2012.00	29-2010
29-2021.00	29-2021
29-2031.00	29-2031
29-2032.00	29-2032
29-2033.00	29-2033
29-2034.00	29-2034
29-2035.00	29-2035
29-2041.00	29-2041
29-2051.00	29-2051
29-2052.00	29-2052
29-2053.00	29-2053
29-2054.00	29-2054
29-2055.00	29-2055
29-2056.00	29-2056
29-2057.00	29-2057
29-2061.00	29-2061
29-2071.00	29-2071
29-2081.00	29-2081
29-2091.00	29-2091
29-2092.00	29-2092
29-2099.00	29-2099
29-2099.01	29-2099
29-2099.05	29-2099
29-2099.06	29-2099
29-2099.07	29-2099
29-9011.00	29-9011
29-9012.00	29-9012
29-9091.00	29-9091
29-9092.00	29-9092
29-9099.00	29-9099
29-9099.01	29-9099
31-1011.00	31-1011
31-1013.00	31-1013
31-1014.00	31-1014
31-1015.00	31-1015
31-2011.00	31-2011
31-2012.00	31-2012
31-2021.00	31-2021
31-2022.00	31-2022
31-9011.00	31-9011
31-9091.00	31-9091
31-9092.00	31-9092
31-9093.00	31-9093
31-9094.00	31-9094
31-9095.00	31-9095
31-9096.00	31-9096
31-9097.00	31-9097
31-9099.00	31-9099
31-9099.01	31-9099
31-9099.02	31-9099
33-1011.00	33-1011
33-1012.00	33-1012
33-1021.00	33-1021
33-1021.01	33-1021
33-1021.02	33-1021
33-1099.00	33-1099
33-2011.00	33-2011
33-2011.01	33-2011
33-2011.02	33-2011
33-2021.00	33-2021
33-2021.01	33-2021
33-2021.02	33-2021
33-2022.00	33-2022
33-3011.00	33-3011
33-3012.00	33-3012
33-3021.00	33-3021
33-3021.01	33-3021
33-3021.02	33-3021
33-3021.03	33-3021
33-3021.05	33-3021
33-3021.06	33-3021
33-3031.00	33-3031
33-3041.00	33-3041
33-3051.00	33-3051
33-3051.01	33-3051
33-3051.03	33-3051
33-3052.00	33-3052
33-9011.00	33-9011
33-9021.00	33-9021
33-9031.00	33-9031
33-9032.00	33-9032
33-9091.00	33-9091
33-9092.00	33-9092
33-9093.00	33-9093
33-9099.00	33-9099
33-9099.02	33-9099
35-1011.00	35-1011
35-1012.00	35-1012
35-2011.00	35-2011
35-2012.00	35-2012
35-2013.00	35-2013
35-2014.00	35-2014
35-2015.00	35-2015
35-2019.00	35-2019
35-2021.00	35-2021
35-3011.00	35-3011
35-3021.00	35-3021
35-3022.00	35-3022
35-3022.01	35-3022
35-3031.00	35-3031
35-3041.00	35-3041
35-9011.00	35-9011
35-9021.00	35-9021
35-9031.00	35-9031
35-9099.00	35-9099
37-1011.00	37-1011
37-1012.00	37-1012
37-2011.00	37-2011
37-2012.00	37-2012
37-2019.00	37-2019
37-2021.00	37-2021
37-3011.00	37-3011
37-3012.00	37-3012
37-3013.00	37-3013
37-3019.00	37-3019
39-1011.00	39-1010
39-1012.00	39-1010
39-1021.00	39-1021
39-1021.01	39-1021
39-2011.00	39-2011
39-2021.00	39-2021
39-3011.00	39-3011
39-3012.00	39-3012
39-3019.00	39-3019
39-3021.00	39-3021
39-3031.00	39-3031
39-3091.00	39-3091
39-3092.00	39-3092
39-3093.00	39-3093
39-3099.00	39-3099
39-4011.00	39-4011
39-4021.00	39-4021
39-4031.00	39-4031
39-5011.00	39-5011
39-5012.00	39-5012
39-5091.00	39-5091
39-5092.00	39-5092
39-5093.00	39-5093
39-5094.00	39-5094
39-6011.00	39-6011
39-6012.00	39-6012
39-7011.00	39-7010
39-7012.00	39-7010
39-9011.00	39-9011
39-9011.01	39-9011
39-9021.00	39-9021
39-9031.00	39-9031
39-9032.00	39-9032
39-9041.00	39-9041
39-9099.00	39-9099
41-1011.00	41-1011
41-1012.00	41-1012
41-2011.00	41-2011
41-2012.00	41-2012
41-2021.00	41-2021
41-2022.00	41-2022
41-2031.00	41-2031
41-3011.00	41-3011
41-3021.00	41-3021
41-3031.00	41-3031
41-3031.01	41-3031
41-3031.02	41-3031
41-3031.03	41-3031
41-3041.00	41-3041
41-3099.00	41-3099
41-3099.01	41-3099
41-4011.00	41-4011
41-4011.07	41-4011
41-4012.00	41-4012
41-9011.00	41-9011
41-9012.00	41-9012
41-9021.00	41-9021
41-9022.00	41-9022
41-9031.00	41-9031
41-9041.00	41-9041
41-9091.00	41-9091
41-9099.00	41-9099
43-1011.00	43-1011
43-2011.00	43-2011
43-2021.00	43-2021
43-2099.00	43-2099
43-3011.00	43-3011
43-3021.00	43-3021
43-3021.01	43-3021
43-3021.02	43-3021
43-3031.00	43-3031
43-3041.00	43-3041
43-3051.00	43-3051
43-3061.00	43-3061
43-3071.00	43-3071
43-3099.00	43-3099
43-4011.00	43-4011
43-4021.00	43-4021
43-4031.00	43-4031
43-4031.01	43-4031
43-4031.02	43-4031
43-4031.03	43-4031
43-4041.00	43-4041
43-4041.01	43-4041
43-4041.02	43-4041
43-4051.00	43-4051
43-4051.03	43-4051
43-4061.00	43-4061
43-4071.00	43-4071
43-4081.00	43-4081
43-4111.00	43-4111
43-4121.00	43-4121
43-4131.00	43-4131
43-4141.00	43-4141
43-4151.00	43-4151
43-4161.00	43-4161
43-4171.00	43-4171
43-4181.00	43-4181
43-4199.00	43-4199
43-5011.00	43-5011
43-5011.01	43-5011
43-5021.00	43-5021
43-5031.00	43-5031
43-5032.00	43-5032
43-5041.00	43-5041
43-5051.00	43-5051
43-5052.00	43-5052
43-5053.00	43-5053
43-5061.00	43-5061
43-5071.00	43-5071
43-5081.00	43-5081
43-5081.01	43-5081
43-5081.02	43-5081
43-5081.03	43-5081
43-5081.04	43-5081
43-5111.00	43-5111
43-6011.00	43-6011
43-6012.00	43-6012
43-6013.00	43-6013
43-6014.00	43-6014
43-9011.00	43-9011
43-9021.00	43-9021
43-9022.00	43-9022
43-9031.00	43-9031
43-9041.00	43-9041
43-9041.01	43-9041
43-9041.02	43-9041
43-9051.00	43-9051
43-9061.00	43-9061
43-9071.00	43-9071
43-9081.00	43-9081
43-9111.00	43-9111
43-9111.01	43-9111
43-9199.00	43-9199
45-1011.00	45-1011
45-1011.05	45-1011
45-1011.06	45-1011
45-1011.07	45-1011
45-1011.08	45-1011
45-2011.00	45-2011
45-2021.00	45-2021
45-2041.00	45-2041
45-2091.00	45-2091
45-2092.00	45-2092
45-2092.01	45-2092
45-2092.02	45-2092
45-2093.00	45-2093
45-2099.00	45-2099
45-3011.00	45-3011
45-3021.00	45-3021
45-4011.00	45-4011
45-4021.00	45-4021
45-4022.00	45-4022
45-4023.00	45-4023
45-4029.00	45-4029
47-1011.00	47-1011
47-1011.03	47-1011
47-2011.00	47-2011
47-2021.00	47-2021
47-2022.00	47-2022
47-2031.00	47-2031
47-2031.01	47-2031
47-2031.02	47-2031
47-2041.00	47-2041
47-2042.00	47-2042
47-2043.00	47-2043
47-2044.00	47-2044
47-2051.00	47-2051
47-2053.00	47-2053
47-2061.00	47-2061
47-2071.00	47-2071
47-2072.00	47-2072
47-2073.00	47-2073
47-2081.00	47-2081
47-2082.00	47-2082
47-2111.00	47-2111
47-2121.00	47-2121
47-2131.00	47-2131
47-2132.00	47-2132
47-2141.00	47-2141
47-2142.00	47-2142
47-2151.00	47-2151
47-2152.00	47-2152
47-2152.01	47-2152
47-2152.02	47-2152
47-2161.00	47-2161
47-2171.00	47-2171
47-2181.00	47-2181
47-2211.00	47-2211
47-2221.00	47-2221
47-2231.00	47-2231
47-3011.00	47-3011
47-3012.00	47-3012
47-3013.00	47-3013
47-3014.00	47-3014
47-3015.00	47-3015
47-3016.00	47-3016
47-3019.00	47-3019
47-4011.00	47-4011
47-4021.00	47-4021
47-4031.00	47-4031
47-4041.00	47-4041
47-4051.00	47-4051
47-4061.00	47-4061
47-4071.00	47-4071
47-4091.00	47-4090
47-4099.00	47-4090
47-4099.02	47-4090
47-4099.03	47-4090
47-5011.00	47-5011
47-5012.00	47-5012
47-5013.00	47-5013
47-5021.00	47-5021
47-5031.00	47-5031
47-5041.00	47-5041
47-5042.00	47-5042
47-5049.00	47-5049
47-5051.00	47-5051
47-5061.00	47-5061
47-5071.00	47-5071
47-5081.00	47-5081
47-5099.00	47-5099
49-1011.00	49-1011
49-2011.00	49-2011
49-2021.00	49-2021
49-2021.01	49-2021
49-2022.00	49-2022
49-2091.00	49-2091
49-2092.00	49-2092
49-2093.00	49-2093
49-2094.00	49-2094
49-2095.00	49-2095
49-2096.00	49-2096
49-2097.00	49-2097
49-2098.00	49-2098
49-3011.00	49-3011
49-3021.00	49-3021
49-3022.00	49-3022
49-3023.00	49-3023
49-3023.01	49-3023
49-3023.02	49-3023
49-3031.00	49-3031
49-3041.00	49-3041
49-3042.00	49-3042
49-3043.00	49-3043
49-3051.00	49-3051
49-3052.00	49-3052
49-3053.00	49-3053
49-3091.00	49-3091
49-3092.00	49-3092
49-3093.00	49-3093
49-9011.00	49-9011
49-9012.00	49-9012
49-9021.00	49-9021
49-9021.01	49-9021
49-9021.02	49-9021
49-9031.00	49-9031
49-9041.00	49-9041
49-9043.00	49-9043
49-9044.00	49-9044
49-9045.00	49-9045
49-9051.00	49-9051
49-9052.00	49-9052
49-9061.00	49-9061
49-9062.00	49-9062
49-9063.00	49-9063
49-9064.00	49-9064
49-9069.00	49-9069
49-9071.00	49-9071
49-9081.00	49-9081
49-9091.00	49-9091
49-9092.00	49-9092
49-9093.00	49-9093
49-9094.00	49-9094
49-9095.00	49-9095
49-9096.00	49-9096
49-9097.00	49-9097
49-9098.00	49-9098
49-9099.00	49-9099
49-9099.01	49-9099
51-1011.00	51-1011
51-2011.00	51-2011
51-2021.00	51-2021
51-2022.00	51-2028
51-2023.00	51-2028
51-2031.00	51-2031
51-2041.00	51-2041
51-2091.00	51-2091
51-2092.00	51-2098
51-2093.00	51-2093
51-2099.00	51-2098
51-3011.00	51-3011
51-3021.00	51-3021
51-3022.00	51-3022
51-3023.00	51-3023
51-3091.00	51-3091
51-3092.00	51-3092
51-3093.00	51-3093
51-3099.00	51-3099
51-4011.00	51-4011
51-4012.00	51-4012
51-4021.00	51-4021
51-4022.00	51-4022
51-4023.00	51-4023
51-4031.00	51-4031
51-4032.00	51-4032
51-4033.00	51-4033
51-4034.00	51-4034
51-4035.00	51-4035
51-4041.00	51-4041
51-4051.00	51-4051
51-4052.00	51-4052
51-4061.00	51-4061
51-4062.00	51-4062
51-4071.00	51-4071
51-4072.00	51-4072
51-4081.00	51-4081
51-4111.00	51-4111
51-4121.00	51-4121
51-4121.06	51-4121
51-4121.07	51-4121
51-4122.00	51-4122
51-4191.00	51-4191
51-4192.00	51-4192
51-4193.00	51-4193
51-4194.00	51-4194
51-4199.00	51-4199
51-5111.00	51-5111
51-5112.00	51-5112
51-5113.00	51-5113
51-6011.00	51-6011
51-6021.00	51-6021
51-6031.00	51-6031
51-6041.00	51-6041
51-6042.00	51-6042
51-6051.00	51-6051
51-6052.00	51-6052
51-6061.00	51-6061
51-6062.00	51-6062
51-6063.00	51-6063
51-6064.00	51-6064
51-6091.00	51-6091
51-6092.00	51-6092
51-6093.00	51-6093
51-6099.00	51-6099
51-7011.00	51-7011
51-7021.00	51-7021
51-7031.00	51-7031
51-7032.00	51-7032
51-7041.00	51-7041
51-7042.00	51-7042
51-7099.00	51-7099
51-8011.00	51-8011
51-8012.00	51-8012
51-8013.00	51-8013
51-8021.00	51-8021
51-8031.00	51-8031
51-8091.00	51-8091
51-8092.00	51-8092
51-8093.00	51-8093
51-8099.00	51-8099
51-8099.01	51-8099
51-8099.02	51-8099
51-8099.03	51-8099
51-8099.04	51-8099
51-9011.00	51-9011
51-9012.00	51-9012
51-9021.00	51-9021
51-9022.00	51-9022
51-9023.00	51-9023
51-9031.00	51-9031
51-9032.00	51-9032
51-9041.00	51-9041
51-9051.00	51-9051
51-9061.00	51-9061
51-9071.00	51-9071
51-9071.01	51-9071
51-9071.06	51-9071
51-9071.07	51-9071
51-9081.00	51-9081
51-9082.00	51-9082
51-9083.00	51-9083
51-9111.00	51-9111
51-9121.00	51-9121
51-9122.00	51-9122
51-9123.00	51-9123
51-9141.00	51-9141
51-9151.00	51-9151
51-9191.00	51-9191
51-9192.00	51-9192
51-9193.00	51-9193
51-9194.00	51-9194
51-9195.00	51-9195
51-9195.03	51-9195
51-9195.04	51-9195
51-9195.05	51-9195
51-9195.07	51-9195
51-9196.00	51-9196
51-9197.00	51-9197
51-9198.00	51-9198
51-9199.00	51-9199
51-9199.01	51-9199
53-1011.00	53-1011
53-1021.00	53-1048
53-1021.01	53-1048
53-1031.00	53-1048
53-2011.00	53-2011
53-2012.00	53-2012
53-2021.00	53-2021
53-2022.00	53-2022
53-2031.00	53-2031
53-3011.00	53-3011
53-3021.00	53-3021
53-3022.00	53-3022
53-3031.00	53-3031
53-3032.00	53-3032
53-3033.00	53-3033
53-3041.00	53-3041
53-3099.00	53-3099
53-4011.00	53-4011
53-4012.00	53-4012
53-4013.00	53-4013
53-4021.00	53-4021
53-4031.00	53-4031
53-4041.00	53-4041
53-4099.00	53-4099
53-5011.00	53-5011
53-5021.00	53-5021
53-5021.01	53-5021
53-5021.02	53-5021
53-5021.03	53-5021
53-5022.00	53-5022
53-5031.00	53-5031
53-6011.00	53-6011
53-6021.00	53-6021
53-6031.00	53-6031
53-6041.00	53-6041
53-6051.00	53-6051
53-6051.01	53-6051
53-6051.07	53-6051
53-6051.08	53-6051
53-6061.00	53-6061
53-6099.00	53-6099
53-7011.00	53-7011
53-7021.00	53-7021
53-7031.00	53-7031
53-7032.00	53-7032
53-7033.00	53-7033
53-7041.00	53-7041
53-7051.00	53-7051
53-7061.00	53-7061
53-7062.00	53-7062
53-7063.00	53-7063
53-7064.00	53-7064
53-7071.00	53-7071
53-7072.00	53-7072
53-7073.00	53-7073
53-7081.00	53-7081
53-7111.00	53-7111
53-7121.00	53-7121
53-7199.00	53-7199
55-1011.00	55-1011
55-1012.00	55-1012
55-1013.00	55-1013
55-1014.00	55-1014
55-1015.00	55-1015
55-1016.00	55-1016
55-1017.00	55-1017
55-1019.00	55-1019
55-2011.00	55-2011
55-2012.00	55-2012
55-2013.00	55-2013
55-3011.00	55-3011
55-3012.00	55-3012
55-3013.00	55-3013
55-3014.00	55-3014
55-3015.00	55-3015
55-3016.00	55-3016
55-3017.00	55-3017
55-3018.00	55-3018
55-3019.00	55-3019
